# Supplementary material for: Prognostic utility of circulating tumor DNA assessment in immune checkpoint inhibitor-treated advanced non-small cell lung cancer: a systematic review and meta-analysis
Source: Front Immunol. 2026 Jun 9;17:1812209. doi: 10.3389/fimmu.2026.1812209 (PMC13287079; doi:10.3389/fimmu.2026.1812209)
Supplement: Supplementary file 2 [file Table2.xls]

## Sheet: NOS
Author and year of publication	Quality evaluation method	Type of study	Selection of study subjects (4 points)				Component comparability (2 points)	Outcome Measures (3 points)			Total scores
			Representativeness of the exposome	Representativeness of the unexposed group	Identification of exposure factors	Affirmative studies started with no outcome measures to observe	Exposure and non-exposure comparability were considered in the design and statistical analysis	Evaluation of outcome measures	Long enough follow-up	Integrity of exposed and non-exposed groups
Anagnostou V 2019	NOS	Cohort study	1	1	1	1	1	1	1	1	7
Anagnostou V 2023	NOS	Cohort study	1	1	1	1	0	1	1	1	6
Bruna Pellini 2023	NOS	Cohort study	1	1	1	1	2	1	1	1	8
Chen Y 2020	NOS	Cohort study	1	1	1	1	2	1	1	1	8
Goldberg SB 2018	NOS	Cohort study	1	1	1	1	2	1	1	1	8
Guibert N 2019	NOS	Cohort study	1	1	1	1	1	1	1	1	7
Han X 2022	NOS	Cohort study	1	1	1	1	2	1	1	1	8
Jia Q 2020	NOS	Cohort study	1	1	1	1	1	1	1	1	7
Malene S 2022	NOS	Cohort study	1	1	1	1	2	1	1	1	8
Murray JC 2024	NOS	Cohort study	1	1	1	1	2	1	1	1	8
Nabet BY 2020	NOS	Cohort study	1	1	1	1	1	1	1	1	7
Provencio M 2022	NOS	Cohort study	1	1	1	1	2	1	1	1	8
Raja R 2018(ATLANTIC)	NOS	Cohort study	1	1	1	1	2	1	1	1	8
Raja R 2018(Study 1108)	NOS	Cohort study	1	1	1	1	2	1	1	1	8
Ricciuti B 2021	NOS	Cohort study	1	1	1	1	1	1	1	1	7
Su C 2021	NOS	Cohort study	1	1	1	1	2	1	1	1	8
Thompson JC 2021	NOS	Cohort study	1	1	1	1	0	1	1	1	6
van der Leest P 2021	NOS	Cohort study	1	1	1	1	1	1	1	1	7
Wang B 2022	NOS	Cohort study	1	1	1	1	1	1	1	1	7
Weber S 2021	NOS	Cohort study	1	1	1	1	1	1	1	1	7
Yang F 2023	NOS	Cohort study	1	1	1	1	2	1	1	1	8
Zhang M 2024	NOS	Cohort study	1	1	1	1	2	1	1	1	8
Zhong H 2023	NOS	Cohort study	1	1	1	1	1	1	1	1	7
Zulato E 2020	NOS	Cohort study	1	1	1	1	2	1	1	1	8
Ai X 2024	NOS	Cohort study	1	1	1	1	2	1	1	1	8
Chiang AC 2025	NOS	Cohort study	1	1	1	1	2	1	1	1	8
Jia L 2025	NOS	Cohort study	1	1	1	1	1	1	1	1	7
Zhong J 2024	NOS	Cohort study	1	1	1	1	2	1	1	1	8

## Sheet: Cochrane RoB-2
Author and year of publication	Quality evaluation method	Type of study	Random assignment method	The distribution scheme is hidden	Subject blinding	Evaluator blinding	Completeness of the resulting data	Selective reporting of study results	Other sources of bias
Jun S 2024	Cochrane	RCT	Randomized controlled (method of randomization not described)	Not detailed	Not detailed	Unblinded	√	×	×
Xu J 2024	Cochrane	RCT	Randomized controlled (method of randomization not described)	Not detailed	Blinding	Unblinded	√	×	×
Zhong J 2024	Cochrane	RCT	Randomized controlled (method of randomization not described)	Not detailed	Blinding	Unblinded	√	×	×
