# Supplementary material for: Prognostic utility of circulating tumor DNA assessment in immune checkpoint inhibitor-treated advanced non-small cell lung cancer: a systematic review and meta-analysis
Source: Front Immunol. 2026 Jun 9;17:1812209. doi: 10.3389/fimmu.2026.1812209 (PMC13287079; doi:10.3389/fimmu.2026.1812209)
Supplement: Supplementary file 3 [file Table3.xls]

## Sheet: Sheet1
Year	First author and year of publication	Type of study	Quality Assessment Methodology	region	Sample size	Female(%)	Average age	Histological type		Tumor stage		Smoking history			PD-L1 Expression			ECOG PS		Drugs	line of therapy		specimen​​	Detection method	Platform	Detection time weeks	Most mutated genes
								NSCC	SCC	Ⅲ	Ⅳ	current	former	never	positive	negative	unknown	0	≥1		1	＞1
2018	Goldberg SB 2018	Cohort study	NOS	US	28	14（50）	68	27	1	advanced		26		2	NA	NA	NA	NA	NA	anti-PD-1(20); anti-PD-L1(2); anti-PD-L1+ID01 inhibitor（1）; anti-CTLA-4+anti-PD-L1(3); anti-CTLA-4+anti-PD-1(2);	16	12	plasma	NGS	Illumina Hi-Seq 2500	baseline, 2	KRAS
2018	Raja R 2018(Study 1108)	Cohort study	NOS	US	28	8（29）	62	10	18	3	25	22		6	13	13	2	10	18	Duvalumab(28)	7	21	plasma	NGS	Illumina Hi-Seq 2500	baseline, 6	TP53
2018	Raja R 2018(ATLANTIC)	Cohort study	NOS	US	72	30（42）	61	57	15	16	56	59		13	58	11	3	27	45	Duvalumab(72)	0	72	plasma	NGS	Illumina Hi-Seq 2500	baseline, 6	TP53
2019	Anagnostou V 2019	Cohort study	NOS	US	24	12（50）	64	16	8	0	24	3	18	3	NA	NA	NA	NA	NA	Nivolumab（14）; Pembrolizumab（5）; Nivolumab+anti-LAG3（1）; Nivolumab+Iplimumab（1）; Pembrolizumab+chembrolizumab（3）	NA		plasma	NGS	Illumina Hi-Seq 2500	baseline, 4-8, the time of disease progression	KRAS
2019	Guibert N 2019	Cohort study	NOS	French	97	37（38）	NA	76	21	11	86	22	63	7	35	40	22	87（0-2）	4（＞2）	Nivolumab（90）; Pembrolizumab（7）	0	97	plasma	NGS	Illumina NextSeq 500	baseline, 4	KRAS
2020	Chen Y 2020	Cohort study	NOS	China	22	5（23）	62	10	12	5	17	15		7	11	4	7	NA	NA	Camrelizumab+Apatinib(22)	0	22	plasma	NGS	Illumina Hi-Seq 6000	baseline, 4	TP53
2020	Zulato E 2020	Cohort study	NOS	Italy	34	NA	NA	NA	NA	advanced		NA	NA	NA	NA	NA	NA	NA	NA	Nivolumab（12）; Pembrolizumab(18); Atezolizumab(4)	NA		plasma	ddPCR	Bio-Rad QX200	baseline, first radiological restaging	KRAS
2020	Nabet BY 2020	Cohort study	NOS	US	99	51（52）	66	85	14	advanced		13	64	22	58	24	17	NA	NA	anti-PD-1(61); anti-PD-L1(3); anti-PD-1+Chemotherapy(12); anti-PD-1+anti-CTLA-4(19); anti-PD-L1+anti-CTLA-4(4);	41	58	plasma	NGS	Illumina Hi-Seq 4000	baseline, the time of the second infusion	TP53
2020	Jia Q 2020	Cohort study	NOS	China	9	1（11）	65	6	3	0	9	0	8	1	NA	NA	NA	NA	NA	Durvalumab（4）; Tremelimumab+Durvalumab(5)	NA		plasma	NGS	Illumina Hi-Seq 6000	baseline, 8	TTN
2021	Ricciuti B 2021	Cohort study	NOS	US	45	33（73）	64	40	5	advanced		43		2	25（50-100%）	15（0-45%）	5	39（0-1）	6（≥2）	Pembrolizumab+Carboplatin+Pemetrexed（21）; Pembrolizumab(24)	45	0	plasma	NGS	Illumina NextSeq 500	baseline, 3	TP53
2021	van der Leest P 2021	Cohort study	NOS	Holland	100	47（47）	66	100	0	advanced		39	58	3	52	34	14	91	9	Atezolizumab（2）; Durvalumab(1) Nivolumab(69) Pembrolizumab(28)	25	75	plasma	ddPCR	Bio-Rad QX200	baseline, 4-6	KRAS
2021	Weber S 2021	Cohort study	NOS	Holland	167	71（42.5）	66	112	51	22	145	107	47	13	54	56	57	158	9	Atezolizumab（7）; Nivolumab(140) Pembrolizumab(15) Durvalumab（2） Nivolumab+Ipilimumab(3)	13	154	plasma	NGS	AVENIO	baseline, 4-6, 60d	TP53
2021	Thompson JC 2021	Cohort study	NOS	US	67	37（55.2）	67	58	9	0	67	13	47	7	46	19	2	24	NA	Pembrolizumab+platinum（35）; Pembrolizumab(32)	NA		plasma	NGS	Guardant360	baseline, 9	TP53
2021	Su C 2021	Cohort study	NOS	China	92	18（19.5）	61	61	27	advanced		65		27	NA	NA	NA	89（0-1）	2（≥2）	anti-PD-1(34); anti-PD-1 Combinational(58);	36	56	plasma	NGS	Illumina Hi-Seq 6000	baseline	TTN
2022	Kim ES 2022	Cohort study	NOS	US	152	69（45%）	NA	110	42	11	141	141		11	61	37	54	40	112	atezolizumab monotherapy（152）	152	0	plasma	NGS	Illumina Hi-Seq 4000	baseline	TP53
2022	Malene S 2022	Cohort study	NOS	Denmark	75	NA	NA	NA		advanced		NA	NA	NA	NA	NA	NA	NA	NA	Pembrolizumab（68） Pembrolizumab+Carboplatin/pemetrexed（7）	75	0	plasma	ddPCR	Bio-Rad QX200	baseline, every three weeks	TP53
2022	Wang B 2022	Cohort study	NOS	China	9	1（11）	66	4	5	2	7	6		3	9	0	0	1	8	Pembrolizumab	6	3	plasma	NGS	Illumina Hi-Seq 4000	baseline, 3, 6	TP53
2022	Provencio M 2022	Cohort study	NOS	Spanish	46	12（26）	63	26	16	46	0	21	25	0	NA	NA	NA	25	21	Nivolumab+paclitaxel+carboplatin for 3 cycles before surgical resection, followed by nivolumab monotherapy for 1 year(46)	46	0	plasma	NGS	Illumina Hi-Seq 4000	baseline, after three treatment cycles, the time of disease progression	NA
2022	Han X 2022	Cohort study	NOS	China	33	7（21）	56	29	4	7	26	18		15	4	5	24	4	29	Sintilimab+docetaxel（33）	0	33	plasma	NGS	Illumina Hi-Seq 6000	baseline, 6	TP53
2023	Bruna Pellini 2023	Cohort study	NOS	US	117	18（15）	64	0	117	0	117	110		7	72	45	0	48	69	Atezolizumab+carboplatin+nab-paclitaxel（117）	117	0	plasma	NGS	Illumina Hi-Seq 4000	baseline, at the beginning of treatment cycles 1, 2, 3, 4, and 8	TP53
2023	Anagnostou V 2023	Cohort study	NOS	US	50	26（52）	NA	44	6	1	49	12	37		50	0	0	12	38	pembrolizumab(50)	46	4	plasma	NGS	Illumina NextSeq 550	baseline, 3, 6	TP53
2023	Yang F 2023	Cohort study	NOS	China	44	7 (15.9%)	64	32	12	advanced		36		8	NA	NA	NA	NA	NA	immune monotherapy or combination therapy(44)	14	30	plasma	NGS	Illumina GeneSeq 2000	baseline, 3-6	TP53
2023	Zhong H 2023	Cohort study	NOS	China	62	33（53.2）	58	61	0	2	60	17		45	NA	NA	NA	3	59	Tislelizumab+carboplatin+nab-paclitaxel(62)	0	62	plasma	NGS	Illumina Hi-Seq 4000	baseline	KRAS
2024	Jun S 2024	RCT	Cochrane	US	38	19（50）	65	14	18	38	0	NA	NA	NA	17	14	7	NA	NA	nivolumab+ipilimumab（14） nivolumab（24）	38	0	plasma	NGS	Illumina Hi-Seq 4000	baseline, C2D1, the end of consolidation CPI or withdrawal from the study	TP53
2024	Xu J 2024	RCT	Cochrane	China	57	NA	NA	NA		advanced		NA	NA	NA	NA	NA	NA	NA	NA	anti-PD-1+ Chemotherapy(57)	57	0	plasma	NGS	Illumina NovaSeq 6000	baseline, C3D1	TP53
2024	Murray JC 2024	Cohort study	NOS	US	30	17（56）	66	NA		advanced		2	24	4	20	6	4	NA	NA	Pembrolizumab（13） Nivolumab（6） CarboPemPembro（11）	20	10	plasma	NGS	Illumina Hi-Seq 2500	baseline, every three weeks	TP53
2024	Zhang M 2024	Cohort study	NOS	China	46	45（97.8）	65	0	46	11	35	37		9	14	19	13	14	32	sintilimab+nab-paclitaxel/carboplatin 2 cycles，followed by sintilimab maintenance therapy（46）	46	0	plasma	NGS	Illumina NextSeq 500	baseline, 3, 6	TP53
2024	Zhong J 2024	RCT	Cochrane	China	309	62(20.1%)	63	147	162	49	260	213		96	98	200	11	66	243	Toripalimab+ Chemo	309	0	plasma	NGS	Illumina NovaSeq 6000	baseline, C1D1, C3D1	TP53
2024	Ai X 2024	Cohort study	NOS	China	83	11（13.3%）	65	55	28	14	69	62		19	NA	NA	NA	NA	NA	ICI+chemo 66; ICI Monotherapy 12; ICI+antiangiogenesis 4; ICI+chemo+antiangiogenesis 1 ;	83	0	plasma	NGS	Illumina GeneSeq 2000	baseline, after 1 or 2 cycles of ICI treatment	TP53
2025	Jia L 2025	Cohort study	NOS	China	20	3（15%）	62	8	12	advanced		10		10	NA	NA	NA	NA	NA	autologous NK cells and Sintilimab every three weeks（83）	0	20	plasma	NGS	Illumina GeneSeq 2000	baseline, every three weeks	TP53
2025	Chiang AC 2025	Cohort study	NOS	US	52	31 (59.6)	67	40	10	advanced		47		5	19	23	10	31（0-1）	14	IO 13; IO+Chemo 39	49	3	plasma	NGS	NA	baseline, during treatment，progression or end-of-therapy	NA
NA：Not available.
